# Supplementary material for: Comparative Transcriptomics Unveil the Crucial Genes Involved in Coumarin Biosynthesis in Peucedanum praeruptorum Dunn
Source: Front Plant Sci. 2022 May 17;13:899819. doi: 10.3389/fpls.2022.899819 (PMC9152428; doi:10.3389/fpls.2022.899819)
Supplement: Supplementary file 7 [file Table_3.XLSX]

## Sheet: Sheet1
PAL
Gene ID	C1	C2	C3	C4	C5	C6	D1	D2	D3	D4	D5	D6
TRINITY_DN75931_c1_g5	101.981	23.6846	50.8233	7.10751	3.10186	10.9515	39.6005	66.5526	20.8481	43.0483	78.0866	38.581
TRINITY_DN76464_c3_g1	71.0137	13.5377	38.3267	5.18139	2.2199	4.83714	8.68147	26.4594	10.5108	38.4892	26.5726	12.4063
TRINITY_DN79307_c0_g7	0.356236	0.574702	0.53253	0.241164	0	0.0573693	0.140218	0.389129	0.278935	1.45116	2.32994	0.759153
TRINITY_DN84098_c2_g4	0.672409	1.18528	0.439051	0.571125	0.79697	0.903043	0.49853	0.789944	0.400024	0.703098	1.09793	1.51547
TRINITY_DN94550_c1_g3	25.1106	37.5242	28.0309	26.7768	7.35612	12.3539	20.981	21.2738	21.4863	30.6138	25.1893	21.1486
4CL
Gene ID	C1	C2	C3	C4	C5	C6	D1	D2	D3	D4	D5	D6
TRINITY_DN77741_c0_g1	0.0215859	0.0327689	0.0921845	0.116899	0.641923	0.148343	0.134967	0.179643	0.213536	1.11137	0.273954	0.0717979
TRINITY_DN79314_c3_g1	7.04437	6.92437	4.73807	6.59851	4.8576	4.50317	2.24891	5.06526	5.07591	15.125	48.9486	6.93328
TRINITY_DN81784_c0_g3	0.690885	0.0218952	0.246171	0.129988	0.189395	0.635917	0.0904878	0.0958648	0.250025	0.414229	0.294178	1.72743
TRINITY_DN89593_c0_g1	75.033	65.7861	81.3679	18.3625	8.36748	31.9204	49.3226	113.775	48.3411	56.9207	128.914	97.3722
TRINITY_DN91057_c0_g1	2.46619	2.46928	2.82902	4.58856	1.87025	4.97989	1.988	3.0312	2.76581	5.0577	20.3196	14.1643
TRINITY_DN92351_c2_g2	5.58442	3.89973	2.74182	8.62668	9.50717	6.9801	1.85739	2.31884	1.61133	6.58041	4.00941	8.8574
C4H
Gene ID	C1	C2	C3	C4	C5	C6	D1	D2	D3	D4	D5	D6
TRINITY_DN95494_c1_g1	63.5832	53.0473	61.4927	43.6162	15.6144	38.2296	38.6455	54.5152	62.4775	53.0628	139.955	90.2447
TRINITY_DN95494_c1_g2	3.71611	2.17225	1.72755	1.08946	0.786637	1.292	0.937642	1.94484	4.52666	0.746952	4.05409	3.07027
HCT
Gene ID	C1	C2	C3	C4	C5	C6	D1	D2	D3	D4	D5	D6
TRINITY_DN97786_c1_g1	47.1775	36.3887	13.5348	20.7638	9.96513	5.51283	23.5314	28.3215	26.7449	38.9539	9.28745	14.4008
TRINITY_DN96173_c0_g1	2.38813	9.66621	4.78294	7.30783	9.00834	8.35031	11.9695	11.2933	3.02544	6.49416	20.0972	13.9923
TRINITY_DN75888_c0_g1	0.19747	0.0644034	0.595556	0.172326	0.0697883	0.140958	0.0561254	0.183871	0	0.418608	2.57973	4.13045
TRINITY_DN76812_c3_g1	157.173	33.5548	63.2896	6.338	8.68471	20.4878	65.4105	196.797	41.8658	100.056	79.8641	53.5182
TRINITY_DN79471_c0_g4	111.816	28.7612	28.4902	0.179939	0.0495893	0.296322	88.2857	113.258	42.2498	111.826	0	0
C3H
Gene ID	C1	C2	C3	C4	C5	C6	D1	D2	D3	D4	D5	D6
TRINITY_DN67983_c0_g1	9.4644	5.61734	7.7177	2.31218	0.879314	2.68692	4.52859	7.15149	8.14558	6.31816	7.35925	8.542
TRINITY_DN97436_c1_g1	13.2416	13.9804	22.4153	13.3052	24.3029	56.8756	19.2536	21.2784	18.0388	37.5538	65.1498	47.2924
CCoAOMT
Gene ID	C1	C2	C3	C4	C5	C6	D1	D2	D3	D4	D5	D6
TRINITY_DN77989_c3_g2	2.92761	9.4634	8.03671	23.1813	2.43977	10.5662	8.38394	6.14532	7.58466	5.19923	63.9654	37.7788
TRINITY_DN80907_c1_g1	21.4529	27.271	68.1634	17.2133	15.9616	41.6796	72.0473	39.9849	28.8804	35.7667	627.91	265.293
TRINITY_DN94689_c0_g4	1.65811	0.191325	0.36845	1.85987	0.929684	0.736984	0.325227	0.280585	0.206988	0.364256	0.045812	0
TRINITY_DN95201_c2_g2	24.1832	20.2542	123.688	33.4569	11.3957	50.8827	58.5599	18.1423	11.2848	34.8505	355.538	308.975
COMT
Gene ID	C1	C2	C3	C4	C5	C6	D1	D2	D3	D4	D5	D6
TRINITY_DN81440_c1_g1	20.741	52.6614	63.0391	39.8294	8.65163	17.6362	24.8358	50.8288	27.1001	40.0262	193.843	81.1148
TRINITY_DN85375_c0_g1	14.8361	13.3584	0.744242	1.54428	1.27184	1.36723	4.87507	13.3334	2.26817	12.9948	0.283183	0.722345
TRINITY_DN93882_c0_g1	0.270116	0.543218	0	0.195617	2.34398	0.346353	0.47523	11.751	1.28622	2.36286	2.02261	0.170159
TRINITY_DN95188_c0_g1	13.0555	13.4848	6.82884	1.90607	10.1516	3.02154	24.3491	15.4802	11.6457	28.8468	0.0646614	0.492053
TRINITY_DN71151_c0_g1	183.654	22.7348	37.3696	14.1064	14.2166	10.6932	83.9402	48.1997	19.0967	216.731	157.912	146.493
UDT
Gene ID	C1	C2	C3	C4	C5	C6	D1	D2	D3	D4	D5	D6
TRINITY_DN68015_c0_g1	33.9445	4.36144	2.7189	1.89375	0.100303	0.480275	0.0935276	7.51209	2.7053	18.4839	0.436522	1.75132
TRINITY_DN81065_c0_g1	2.30664	1.21904	2.93916	3.03533	1.26866	2.25151	0.511463	2.39078	2.09817	2.94627	9.91885	3.10463
TRINITY_DN84835_c1_g2	159.286	65.9707	178.659	35.1768	23.5766	22.9302	117.761	67.4628	79.9712	59.3865	19.5003	44.9151
TRINITY_DN84835_c0_g1	0.205891	0	0	0.0797109	0	0	0.0679637	0.173158	0.17171	0.743479	0.220804	0
TRINITY_DN89634_c0_g1	82.0595	72.128	87.5075	100.89	125.1	65.2577	105.98	97.1827	54.5871	94.8295	7.83891	4.2523
TRINITY_DN89634_c0_g3	128.474	52.14	167.642	35.2232	16.429	13.122	48.9692	43.9898	53.629	52.6415	9.96386	26.516
TRINITY_DN90493_c3_g1	126.63	83.3287	102.141	133.763	109.508	47.6327	56.0379	91.7148	50.4912	111.427	6.65217	3.9297
AS
Gene ID	C1	C2	C3	C4	C5	C6	D1	D2	D3	D4	D5	D6
TRINITY_DN70599_c1_g5	9.68188	2.46148	1.02987	0.24954	0	0.0774985	0.971628	4.10187	1.64999	4.55573	0.540593	0.422374
TRINITY_DN72866_c0_g2	16.7017	9.27194	15.2435	9.76778	5.33971	8.64354	12.6353	18.3175	9.3957	16.8374	9.22422	25.3107
TRINITY_DN80284_c2_g2	26.5747	28.1453	34.3388	31.0337	18.6173	27.8978	24.2855	26.2839	23.3461	25.6246	17.5369	34.3782
PS
Gene ID	C1	C2	C3	C4	C5	C6	D1	D2	D3	D4	D5	D6
TRINITY_DN68475_c0_g1	31.2121	26.9067	45.7621	31.5983	8.20504	7.03703	7.08325	17.3669	12.4405	38.6967	14.8088	34.8783
TRINITY_DN79594_c1_g2	1.24105	5.55385	1.25002	2.57381	2.50404	2.9166	5.29928	1.72823	2.63063	5.06095	9.90154	13.1052
TRINITY_DN70599_c1_g6	0.933959	0.663774	3.09406	0.911486	0.177238	0	1.31964	1.31882	2.15142	2.42035	0	0
TRINITY_DN70599_c1_g3	2.59838	4.27298	2.65705	11.643	2.85846	5.19283	2.75757	1.23087	4.0701	5.81369	11.0019	11.4353
TRINITY_DN98582_c6_g3	7.42688	16.7661	14.7327	9.01209	6.98501	12.0191	11.2201	13.9502	11.994	17.5045	72.312	41.3497
TRINITY_DN68475_c0_g3	8.20899	9.69646	14.0208	8.56196	2.88412	4.00934	2.44473	15.6715	4.03526	19.6597	72.9802	17.7959
BMT
Gene ID	C1	C2	C3	C4	C5	C6	D1	D2	D3	D4	D5	D6
TRINITY_DN71945_c0_g1	2.74454	0.107674	0.358507	0.374997	0.112852	0.459804	0.628796	3.21863	0.135616	0	0.559868	1.04566
TRINITY_DN75252_c0_g2	23.8081	0.875079	1.02319	0	0	0.940042	0	0.416393	0.661687	0.577664	0.665702	1.10889
TRINITY_DN76010_c1_g3	3.12803	0.885831	1.08461	7.75074	2.14972	4.00585	8.93272	6.95395	1.98395	1.53451	1.60045	1.21395
TRINITY_DN86462_c1_g1	103.07	8.14195	7.45222	42.0744	8.28255	23.7816	20.1856	44.925	10.6626	38.6888	13.9673	20.7981
TRINITY_DN88823_c0_g1	45.9443	4.74951	4.12601	25.9333	4.2579	12.3374	18.5904	54.0673	1.80496	34.5369	14.4795	29.7219
SGT
Gene ID	C1	C2	C3	C4	C5	C6	D1	D2	D3	D4	D5	D6
TRINITY_DN70591_c3_g2	0	0.646929	0.758853	0.354027	0	0	0.0753172	0.244315	0.0954584	0	0	0.327999
TRINITY_DN70591_c3_g1	20.5494	139.6	75.8934	17.9869	13.4719	6.66989	22.2334	46.6408	62.6174	38.9655	18.3223	21.9946
TRINITY_DN82902_c0_g1	0.270583	1.2678	1.05953	0.978238	0.932677	0.264622	0.302963	0.128793	1.71958	4.71771	3.92014	2.64259
TRINITY_DN83509_c0_g1	2.21215	0.73491	0.944949	0.540824	0.397969	0.296823	0.453406	0.498643	1.22157	2.53567	3.29939	3.23898
TRINITY_DN87409_c1_g2	0.112213	0.995798	0.748255	0.633981	0.160611	0.107892	0.307301	0.547491	0.308167	0.475259	0.17342	0.10154
TRINITY_DN97575_c2_g2	3.85425	33.1475	7.26114	2.1304	4.13111	1.43382	34.7221	6.08829	8.87368	90.9442	1.88153	3.56822
TRINITY_DN98524_c4_g1	29.0782	170.387	69.4581	18.5057	6.57473	4.84013	12.8768	36.2427	46.9285	34.7315	8.06214	20.2481
PRX
Gene ID	C1	C2	C3	C4	C5	C6	D1	D2	D3	D4	D5	D6
TRINITY_DN88245_c0_g2	0.625247	3.07448	1.21303	0.212587	0.0642705	0.0662958	0.909287	0.652354	0.228668	1.71975	20.9028	2.94997
TRINITY_DN88245_c0_g3	0	4.28094	0.674366	0	0	0	0.566939	0.429297	0	3.66448	23.6265	5.91301
TRINITY_DN78489_c3_g1	9.02881	2.35896	43.9264	0.898845	2.47841	0.915362	9.53116	8.5873	11.5047	0.167329	0	0
TRINITY_DN92248_c0_g1	335.418	154.234	111.916	0.0281431	0.0240363	0.22414	224.651	129.735	193.5	38.8272	0	0
TRINITY_DN93468_c0_g1	3.93789	6.27922	7.98958	11.4233	9.87099	8.88713	8.46205	6.36351	8.50718	9.52024	2.94871	3.99059
TRINITY_DN69279_c0_g1	2.38225	1.46456	0.707126	0.525342	0.0465012	0.19174	0.77119	1.87975	0.626093	0.912255	0.030971	0.383578
